# Supplementary material for: Characterization of Aster lautureanus (Asteroideae, Asteraceae) Chloroplast Genome and Phylogenetic Insights
Source: Ecol Evol. 2026 Jul 9;16(7):e74009. doi: 10.1002/ece3.74009 (PMC13349659; doi:10.1002/ece3.74009)
Supplement: Supplementary file 1 — Table S1: Aster species and outgroup for phylogenetic tree. [file ECE3-16-e74009-s001.xls]

## Sheet: Sheet2
Supplement Table 1 Aster species and outgroup for phylogenetic tree
ID	Plant Name
OR909651.1	Erigeron annuus
MK414770.1	Erigeron breviscapus
OR896897.1	Aster bellidiastrum
NC 069917.1	Aster yunnanensis
PV564080.1	Aster indicus
MZ474495.1	Aster lavandulifolius
NC 077585.1	Aster farreri
LC778100.1	Aster glehnii
LC778104.1	Aster komonoensis
LC778098.1	Aster dimorphophyllus
LC778115.1	Aster sohayakiensis
LC778113.1	Aster scaber
LC778109.1	Aster miquelianus
LC778118.1	Aster tenuipes
LC778099.1	Aster fastigiatus
LC778120.1	Aster viscidulus
LC778108.1	Aster maackii
LC778116.1	Aster spathulifolius
LC778119.1	Aster verticillatus
NC 069914.1	Aster procerus
LC778114.1	Aster semiamplexicaulis
LC778121.1	Aster yakushimensis
LC778105.1	Aster koshikiensis
LC778110.1	Aster miyagii
NC 069915.1	Aster pycnophyllus
LC778102.1	Aster iinumae
LC778117.1	Aster tataricus
OR896874.1	Aster amellus
NC 069916.1	Aster falcifolius
PX645512.1	Aster danyangensis
LC778103.1	Aster kantoensis
LC778096.1	Aster arenarius
